# Supplementary material for: Streptomyces Diversity Maps Reveal Distinct High-Specificity Biogeographical and Environmental Patterns Compared to the Overall Bacterial Diversity
Source: Life (Basel). 2023 Dec 20;14(1):11. doi: 10.3390/life14010011 (PMC10821021; doi:10.3390/life14010011)
Supplement: Supplementary file 1 [file life-14-00011-s001.zip]

Archive with 1 entries (1 files):
- life-2714428-supplementary.pdf
